# Supplementary material for: Various Mobile Genetic Elements Involved in the Dissemination of the Phenicol-Oxazolidinone Resistance Gene optrA in the Zoonotic Pathogen Streptococcus suis: a Nonignorable Risk to Public Health
Source: Microbiol Spectr. 2023 Apr 18;11(3):e04875-22. doi: 10.1128/spectrum.04875-22 (PMC10269897; doi:10.1128/spectrum.04875-22)
Supplement: Supplemental file 1 — Table S1. Download spectrum.04875-22-s0001.xlsx, XLSX file, 0.01 MB [file spectrum.04875-22-s0001.xlsx]

## Sheet: Sheet1
TABLE S1 Informations of optrA-carrying Streptococcus suis isolates sequenced in this study (n=33).
Strain name	Source	Isolated year	Country	Accession NO.	Elements carrying optrA	ORFs (5'-optrA-3')
SH0918	Pig	2009	China	JAIMEB010000002	Plasmid	//-IS1216E-optrA-hp-IS1216E-//
AKJ24	Healthy pig	2016	China	JAGFQV010000064		ΔIS1216E-araC-optrA-hp-ΔIS1216E
AKJ30	Healthy pig	2016	China	JANFLY000000061		ΔIS1216E-araC-optrA-hp-ΔIS1216E
AKJ46	Healthy pig	2016	China	JANFLZ000000064		ΔIS1216E-araC-optrA-hp-ΔIS1216E
AKJ47	Healthy pig	2016	China	JANFMA000000043	ICE_SSU1797	//-IS1216E-araC-optrA-hp-ΔIS1216E-ISSsu6-ΔIS1216E-//
BSB1	Diseased pig	2016	China	JANFMB000000060		ΔIS1216E-araC-optrA-hp-fer-ΔIS1216E
BSJ47	Healthy pig	2016	China	JANFMC000000032		ΔIS1216E-araC-optrA-hp-fer-ΔIS1216E
BSJ48	Healthy pig	2016	China	JANFMD000000029		ΔIS1216E-5hp-UPF0758-ΔtnpA-optrA-hp-fer-erm(A)-like-met-2hp-ΔIS1216E
BSJ52	Healthy pig	2016	China	JANFME000000043		optrA
HCB2	Diseased pig	2016	China	JANFMF000000061		ΔIS1216E-araC-optrA-hp-fer-ΔIS1216E
HCB4	Diseased pig	2016	China	QXEP01000058	prophage_rum	//-prophage-XRE-HTH-IS1216E-araC-optrA-hp-catpC194-IS1216E-//
HCB8	Diseased pig	2016	China	JAGFQW010000051		ΔIS1216E-optrA-hp-fer-erm(A)-like-met
HCJ16	Healthy pig	2016	China	JANFMG000000063		ΔIS1216E-optrA-hp-fer-erm(A)-like-met
HCJ19	Healthy pig	2016	China	JANFMH000000006	ARGI_rum	//-rum-rec-hp-hp-ΔaraC-optrA-int-hp-hp-hp
HCJ3	Healthy pig	2016	China	JAFFHR010000042		hp-rep-hp-optrA
HCJ31	Healthy pig	2016	China	JAIMEP010000008	ARGI_rum	//-rum-rec-hp-hp-ΔaraC-optrA-IS1216E
JHB1	Diseased pig	2016	China	JANFMJ000000041		//-acetyltrasferase-rps-2hp-optrA-hp
JHB5	Diseased pig	2016	China	JANFMK000000056		ΔIS1216E-optrA-hp-fer-erm(A)-like-met-tnpA-ΔIS1216E
XNB1	Diseased pig	2016	China	JANFMO000000062		ΔIS1216E-optrA-hp-fer-erm(A)-like-met
XNB2	Diseased pig	2016	China	JANFMP000000063		ΔIS1216E-optrA-hp-fer-erm(A)-like-met
YSJ17	Healthy pig	2016	China	CP032064	prophage_rum	//-prophage-XRE-HTH-IS1216E-araC-optrA-hp-catpC194-IS1216E-//
YSJ7	Healthy pig	2016	China	QXEQ01000061	prophage_rum	//-prophage-XRE-HTH-IS1216E-araC-optrA-hp-catpC194-IS1216E-//
YTJ2	Healthy pig	2016	China	JAIMDU010000024	prophage_rum	//-prophage-XRE-HTH-IS1216E-araC-optrA-hp
ZKJ33	Healthy pig	2016	China	JAFFHS010000028		//-spw-4hp-optrA-hp-fer-IS1216E-//
HDJ11	Healthy pig	2017	China	JANFMI000000066		ΔIS1216E-optrA-hp-fer-erm(A)-like-met
SFB2	Diseased pig	2017	China	JANFML000000054		hp-optrA-tnp
SFJ16	Healthy pig	2017	China	JAGFUZ010000030		ΔIS1216E-FAD-araC-optrA-hp-fer-Δerm(A)-like-ΔIS1216E
SFJ33	Healthy pig	2017	China	JANFMM000000068		ΔIS1216E-optrA-hp-fer-erm(A)-like-met
SFJ35	Healthy pig	2017	China	JANFMN000000017	ARGI	4hp-ΔaraC-optrA-hp-fer-erm(A)-like-met-2hp-IS1216E-//
SFJ44	Healthy pig	2017	China	CP031970	ARGI	//-IS1216E-4hp-ΔaraC-optrA-hp-fer-erm(A)-like-met-2hp-IS1216E-//
SHJ7	Healthy pig	2017	China	JAIMZF010000036		ΔIS1216E-DUF1778-rep-hp-optrA
XMJ29	Healthy pig	2017	China	JAIMZE010000052		optrA
FJSM5	Diseased pig	2018	China	CP082204	prophage_rum	//-IS1216E-araC-optrA-hp-IS1216E-HTH-XRE-prophage-//
