# Supplementary material for: Various Mobile Genetic Elements Involved in the Dissemination of the Phenicol-Oxazolidinone Resistance Gene optrA in the Zoonotic Pathogen Streptococcus suis: a Nonignorable Risk to Public Health
Source: Microbiol Spectr. 2023 Apr 18;11(3):e04875-22. doi: 10.1128/spectrum.04875-22 (PMC10269897; doi:10.1128/spectrum.04875-22)
Supplement: Supplemental file 2 — Table S2. Download spectrum.04875-22-s0002.xlsx, XLSX file, 0.01 MB [file spectrum.04875-22-s0002.xlsx]

## Sheet: Sheet1
TABLE S2 Primers used in this study.
Primer	Target gene	Sequence (5'→3')	Reference
For the identification of Streptococcus suis species and serotypes
recN-F	recN	CTACAAACAGCTCTCTTCT	(1)
recN-R		ACAACAGCCAATTCATGGCGTGATT
gdh-F	gdh	GCAGCGTATTCTGTCAAACG	(2)
gdh-R		CCATGGACAGATAAAGATGG
cps2I-F	cps2I	TTCGTATTAACTTACTTGGCGT	(3)
cps2I-R		TAAATCCCCATATGCCAAATCC
For optrA detection and DNA hybridization probe
optrA-F	optrA	TCCACAAAGGATGGGTTATG	(4)
optrA-R		ATGCCCGTATTGGTTATCTC
optrA-probe-F	optrA	TGTTGGGAGTAATGGTAT	This study
optrA-probe-R		ACTAAACTGAAATGAGCC
For the detection of integration and excision/circular form of optrA-carrying TUs
AKJ47-TU-P1	copS	GTTGGCTCATTTGGGATT	This study
AKJ47-TU-P2	araC	CCATCACTGGACCAATCT
AKJ47-TU-P3	intergenic region	TGTTATGCTGCCAGAAGT
AKJ47-TU-P4	ISSsu6	AACCACTTCCTACGCTAT
AKJ47-TU-P3'	ISSsu6	AATAGCGTAGGAAGTGGT
AKJ47-TU-P4'	intergenic region	GAAGTCGGCAGAAGGATA
FJSM5-TU-P1	erm(A)	AAAACTTACCCGCCATAC
FJSM5-TU-P2	optrA	CCATCATAGTAAACGGCACC
FJSM5-TU-P3	optrA	AGGCGATCGTAACTCCATTG
FJSM5-TU-P4	K6974_05630 (helix-turn-helix domain-containing protein)	AGCTATCGCAAACGAACT
SH0918-TU-P1	ComC/BlpC family peptide pheromone/bacteriocin	AAATCCTGAAACGCTTAC
SH0918-TU-P2	optrA	CCATCATAGTAAACGGCACC
SH0918-TU-P3	optrA	AGGCGATCGTAACTCCATTG
SH0918-TU-P4	CPBP family intramembrane metalloprotease	ACCAGTGCTGTCATACCG
SFJ44-TU-P1	D2A30_01895 (undecaprenyl-diphosphate phosphatase)	ACACTTAATATGAGCGAAGC
SFJ44-TU-P2	D2A30_01905 (hypothetical protein)	TCTAAAGGCTTCGGTCAT
SFJ44-TU-P3	D2A30_01970 (hypothetical protein)	TGGCGATCATATTCAGTT
SFJ44-TU-P4	D2A30_01980 (adenine phosphoribosyltransferase)	CCCAATAGTAGCCAACCC
For the detection of integration and excision/circular form of ICESsuAKJ47_SSU1797 and ΦSsuFJSM5_rum
AKJ47-SSU1797-P1	SSU1797	TTTTGAATGCCACAGAGT	This study
AKJ47-SSU1797-P4	SSU1797	AACCAATATGTGCATGAT
AKJ47-SSU1943-P1	SSU1942	CCAATAGGCTCAACGATA
AKJ47-SSU1943-P4	SSU1944	ATCTCAATCCAGCCTTTC
AKJ47-P2	intE	AACGAAATGTTTGGAGTAG
AKJ47-P3	hp	TTGTCCCTCCAAGACTAAA
FJSM5-P1	rum	GCATCTCACTTATCCAGCCC	(5)
FJSM5-P2	K6974_05590 (recombinase)	AACGCTCTGGATTATCTTCCT	This study
FJSM5-P3	K6974_05850 (DUF4268 domain-containing protein)	CCGAATGCCATCCTAGCAG
FJSM5-P4	K6974_05865 (nucleotidyltransferase domain-containing protein)	TCTCCACGATACATAGCACT
FJSM5-P5	ant(9)	GACCAAAGGCAACAGAAGT
FJSM5-P6	pgmA	TTGCCCTTCAAACTAAGACA
FJSM5-P4'	glf	CCTCGTTTCCAGGTCTTCG	(5)
References
1. Ishida S, Tien le HT, Osawa R, Tohya M, Nomoto R, Kawamura Y, Takahashi T, Kikuchi N, Kikuchi K, Sekizaki T. 2014. Development of an appropriate PCR system for the reclassification of Streptococcus suis. J Microbiol Methods 107:66-70.
2. Okwumabua O, O'connor M, Shull E. 2003. A polymerase chain reaction (PCR) assay specific for Streptococcus suis based on the gene encoding the glutamate dehydrogenase. FEMS Microbiol Lett 218:79-84.
3. Liu Z, Zheng H, Gottschalk M, Bai X, Lan R, Ji S, Liu H, Xu J. 2013. Development of multiplex PCR assays for the identification of the 33 serotypes of Streptococcus suis. PLoS One 8:e72070.
4. Wang Y, Lv Y, Cai J, Schwarz S, Cui L, Hu Z, Zhang R, Li J, Zhao Q, He T, Wang D, Wang Z, Shen Y, Li Y, Feßler AT, Wu C, Yu H, Deng X, Xia X, Shen J. 2015. A novel gene, optrA, that confers transferable resistance to oxazolidinones and phenicols and its presence in Enterococcus faecalis and Enterococcus faecium of human and animal origin. J Antimicrob Chemother 70:2182-90.
5. Palmieri C, Princivalli MS, Brenciani A, Varaldo PE, Facinelli B. 2010. Different genetic elements carrying the tet(W) gene in two human clinical isolates of Streptococcus suis. Antimicrob Agents Chemother 55:631-6.
